# Supplementary material for: Intramedullary Nail vs. Plate Fixation for Pathological Humeral Shaft Fracture: An Updated Narrative Review and Meta-Analysis of Surgery-Related Factors
Source: J Clin Med. 2024 Jan 28;13(3):755. doi: 10.3390/jcm13030755 (PMC10856436; doi:10.3390/jcm13030755)
Supplement: Supplementary file 1 [file jcm-13-00755-s001.zip]

Archive with 1 entries (1 files):
- jcm-2767221-supplementary.pdf
